# Supplementary material for: Prevalence of vaginal HPV infection among adolescent and early adult girls in Jos, North-Central Nigeria
Source: BMC Infect Dis. 2022 Apr 5;22:340. doi: 10.1186/s12879-022-07215-7 (PMC8985253; doi:10.1186/s12879-022-07215-7)
Supplement: Supplementary file 1 — Additional file 1. HPV among adolescent and young adult grils_dataset. [file 12879_2022_7215_MOESM1_ESM.xlsx]

## Sheet: Sheet1
studyid	interviewdate	nameofschool	schoolcategory	age	class	religion	typeofhouse	houseyoulive	howmanyliveinhouse	mainsourceofdrinkingwater	makewatersafertodrink	howyoumakewatersafer	mainsourceofcookingfuel	separateroomforcooking	toiletfacility	fatheralive	fatheroccupation	wivesoffather	wivesliveinsamehouse	discussedsexwithfather	motheralive	motheroccupation	motherliveinsamehouseasyou	discussedsexwithmother	discussedsexwithanyone	discussedsexwithwho	discussedsexwithother	currentlyworkingforpay	typeofwork	earningsfromwork	hoursworked	numberofboysiblings	numberofgirlsiblings	totalnumberofsiblings	positionamongmotherschildren	clubswherepeopledance	numberofclubbinglastmonth	watchfootball	numberoffootballlastmonth	drinkalcohol	daysofalcohollastmonth	smokecigarettes	stickssmokedlast7days	attractedtosomeoneyoudate	numberofsexualpartners	ageofsexualpartner	partnersmaritalstatus	occupationofsexualpartner	partnertouchedyourvagina
HA001	2016-10-05	Government Secondary School, Gangare	Public	18	SSS 2	Muslim	Attached multi-unit housing (compound house)	Rented	8	Deep well in residence	Yes	Boiling	Firewood/charcoal	No	Pit toilet	Yes	Mechanic	1		No	Yes	Housewife	Yes	Yes	Yes	Sister		No				2	2	4	2	No		No		No		No		No	0
HA002	2016-10-05	Government Secondary School, Gangare	Public	16	SSS 2	Muslim	Attached multi-unit housing (compound house)	Rented	6	Water vendors	No		Firewood/charcoal	Yes	Pit toilet	Yes	Labourer	1		No	No				No			No				5	3	8	8	No		No		No		No		No	0
HA003	2016-10-05	Government Secondary School, Gangare	Public	17	SSS 2	Muslim	2-3 bedroom apartment	Owned	11	Public water tap	Yes	Boiling	Kerosene	Yes	Water cistern	Yes	Driver	1		Yes	No				Yes	Grandma		No				2	2	4	1	No		No		No		No		No	0
HA004	2016-10-05	Government Secondary School, Gangare	Public	20	SSS 2	Muslim	Stand-alone family unit	Owned	10	Deep well in residence	No		Kerosene	Yes	Water cistern	No		2	No		Yes	Housewife	Yes	No	Yes	Friend		No				4	2	6	6	No		No		No		No		No	0
HA005	2016-10-05	Government Secondary School, Gangare	Public	18	SSS 1	Muslim	Stand-alone family unit	Rented	13	Sachet water (pure water)	No		Firewood/charcoal	No	Pit toilet	Yes	Policeman	3	No	No	Yes	Housewife	Yes	Yes	No			Yes	Tailoring	500	15	0	4	4	3	No		No		No		No		Yes	0
HA006	2016-10-05	Government Secondary School, Gangare	Public	17	SSS 1	Muslim	Stand-alone family unit	Owned	9	Public water tap	No		Firewood/charcoal	Yes	Pit toilet	Yes	Not indicated	1		Yes	Yes	Tailor	Yes	Yes	Yes	Friend		No				4	2	6	1	No		No		No		No		No	0
HA007	2016-10-05	Government Secondary School, Gangare	Public	16	SSS 1	Muslim	Attached multi-unit housing (compound house)	Owned	14	Public water tap	No		Firewood/charcoal	Yes	Pit toilet	Yes	Trader	2	Yes	No	Yes	Trader	Yes	No	No			No				2	5	7	8	No		No		No		No		No	0
HA008	2016-10-05	Government Secondary School, Gangare	Public	15	SSS 2	Muslim	Attached family unit	Owned	6	Public water tap	No		Kerosene	Yes	Pit toilet	Yes	Farmer	1		No	Yes	Trader	Yes	No	No			No				1	2	3	2	No		No		No		No		No	0
HA009	2016-10-05	Government Secondary School, Gangare	Public	18	SSS 1	Muslim	Stand-alone family unit	Owned	17	Public water tap	No		Firewood/charcoal	Yes	Pit toilet	Yes	Driver	2	Yes	Yes	Yes	Tailor	Yes	Yes	Yes	Teacher		No				4	3	7	1	No		No		No		No		No	0
HA010	2016-10-05	Government Secondary School, Gangare	Public	13	JSS 1	Muslim	Stand-alone family unit	Owned	12	Public water tap	No		Firewood/charcoal	Yes	Pit toilet	Yes	Builder	1		No	Yes	Trader	Yes	Yes	Yes	Friend		No				4	6	10	4	No		Yes	3	No		No		Yes	0
HA011	2016-10-05	Government Secondary School, Gangare	Public	13	JSS 1	Muslim	Stand-alone family unit	Owned	9	Public water tap	No		Firewood/charcoal	Yes	Pit toilet	Yes	Bussinessman	1		No	Yes	Housewife	Yes	No	No			No				3	5	8	5	No		No		No		No		No	0
HA012	2016-10-05	Government Secondary School, Gangare	Public	17	JSS 1	Muslim	Stand-alone family unit	Owned	13	Deep well in residence	Yes	Boiling	Firewood/charcoal	Yes	Water cistern	Yes	Driver	1		No	Yes	Housewife	Yes	Yes	Yes	Teacher		No				1	3	4	5	No		No		No		No		No	0
HA013	2016-10-05	Government Secondary School, Gangare	Public	12	JSS 1	Muslim	Attached multi-unit housing (compound house)	Owned	13	Public water tap	No		Firewood/charcoal	Yes	Water cistern	Yes	Labourer	2	Yes	No	Yes	Teacher	Yes	No	Yes	Friend		Yes	Hawking	2000	15	2	5	7	4	No		No		No		No		No	0
HA014	2016-10-05	Government Secondary School, Gangare	Public	12	JSS 1	Muslim	Attached multi-unit housing (compound house)	Rented	21	Public water tap	No		Firewood/charcoal	No	Water cistern	Yes	Businessman	3	Yes	No	Yes	Trader	Yes	Yes	Yes	Aunty		No				5	12	17	2	No		No		No		No		No	0
HA015	2016-10-05	Government Secondary School, Gangare	Public	13	JSS 1	Muslim	Attached multi-unit housing (compound house)	Owned	12	Public water tap	No		Firewood/charcoal	Yes	Pit toilet	Yes	Driver	1		Yes	Yes	Trader	Yes	Yes	No			No				0	4	4	3	No		No		No		No		Yes	0
HA018	2016-10-05	Government Secondary School, Gangare	Public	14	JSS 1	Muslim	Attached multi-unit housing (compound house)	Rented	10	Public water tap	No		Firewood/charcoal	Yes	Pit toilet	Yes	Engineer	1		No	Yes	Housewife	Yes	No	No			No				7	1	8	6	No		No		No		No		No	0
HA021	2016-10-05	Government Secondary School, Gangare	Public	10	JSS 1	Muslim	Stand-alone family unit	Owned	4	Public water tap	Yes	Boiling	Firewood/charcoal	Yes	Water cistern	Yes	Civil Servant	1		No	Yes	Trader	Yes	Yes	No			No				0	1	1	2	No		No		No		No		No	0
HA026	5/16/2016	Government Secondary School, Utan	Public	11	JSS 1	Muslim	2-3 bedroom apartment	Owned	7	Go to fetch	No		Firewood/charcoal	Yes	Bush	Yes	Teacher	1		No	Yes	Housewife	Yes	No	Yes	Teacher		No				3	2	5	4	No		Yes	3	No		No		No	0
HA027	5/16/2016	Government Secondary School, Utan	Public	13	JSS 1	Protestant	Stand-alone family unit	Owned	5	Public water tap	Yes	Use water filter	Firewood/charcoal	Yes	Pit toilet	No		1			Yes	Tailor	Yes	Yes	Yes	Aunty		No				1	0	1	1	No		No		No		No		No	0
HA028	5/16/2016	Government Secondary School, Utan	Public	14	JSS 1	Protestant	Stand-alone family unit	Owned	7	Deep well in residence	No		Firewood/charcoal	Yes	Bush	Yes	Mason	1		No	Yes	Trader	Yes	No	No			No				1	3	4	1	No		No		No		No		No	0
HA029	5/16/2016	Government Secondary School, Utan	Public	16	JSS 2	Protestant	Attached family unit	Owned	5	Deep well in residence	No		Firewood/charcoal	Yes	Bush	Yes	Builder	1		No	Yes	Pretty worker	Yes	No	Yes	Teacher		No				2	3	5	5	No		No		No		No		Yes	0
HA031	5/16/2016	Government Secondary School, Utan	Public	13	JSS 1	Protestant	Stand-alone family unit	Rented	5	Public water tap	Yes	Boiling	Firewood/charcoal	Yes	Water cistern	Yes	Driver	1		No	Yes	Trader	Yes	No	Yes	Teacher		No				1	1	2	3	No		No		No		No		No	0
HA032	5/16/2016	Government Secondary School, Utan	Public	18	SSS 2	Muslim	Attached multi-unit housing (compound house)	Owned	5	Deep well in residence	Yes	Add chemicals	Kerosene	Yes	Pit toilet	Yes	Civil Servant	1		Yes	Yes	Tailor	Yes	Yes	Yes	Sister		No				2	1	3	1	No		No		No		No		No	0
HA033	5/16/2016	Government Secondary School, Utan	Public	17	JSS 3	Protestant	Stand-alone family unit	Owned	11	Go to fetch	Yes	Use water filter	Kerosene	Yes	Water cistern	Yes	Politician	1		No	Yes	Ward Attendant	Yes	Yes	Yes	Aunty		No				1	0	1	4	Yes	1	No		No		No		No	0
HA034	5/16/2016	Government Secondary School, Utan	Public	17	SSS 1	Protestant	Attached family unit	Owned	6	Public water tap	No		Kerosene	Yes	Water cistern	No		1			Yes	Trader	Yes	Yes	Yes	Teacher		No				0	4	4	4	No		No		No		No		Yes	1	25	Single	Employed	No
HA035	5/16/2016	Government Secondary School, Utan	Public	16	SSS 1	Protestant	Stand-alone family unit	Owned	7	Deep well in residence	No		Firewood/charcoal	Yes	Bush	No		1			Yes	Trader	Yes	Yes	No			Yes	Housee girl	1200	2	4	1	5	5	No		No		No		No		No	0
HA036	5/16/2016	Government Secondary School, Utan	Public	16	SSS 1	Protestant	Stand-alone family unit	Owned	4	Public water tap	Yes	Use water filter	Firewood/charcoal	Yes	Water cistern	Yes	Driver	1		No	Yes	Trader	Yes	Yes	Yes	Teacher		No				0	2	2	2	No		Yes	1	No		No		No	0
HA037	5/16/2016	Government Secondary School, Utan	Public	14	JSS 3	Protestant	2-3 bedroom apartment	Owned	5	Deep well in residence	No		Kerosene	Yes	Water cistern	Yes	Mechanic	1		Yes	Yes	Trader	Yes	Yes	Yes	Aunty		No				1	0	1	2	No		No		No		No		No	0
HA038	5/16/2016	Government Secondary School, Utan	Public	16	JSS 3	Catholic	Attached multi-unit housing (compound house)	Rented	3	Deep well in residence	No		Kerosene	Yes	Water cistern	Yes	Mechanic	3	No	No	Yes	Petty work	Yes	Yes	Yes	Teacher		No				0	1	1	2	No		No		No		No		No	0
HA039	5/23/2016	Beatrice Memorial Academy, Anguldi	Private	16	JSS 2	Protestant	Attached multi-unit housing (compound house)	Rented	6	Municipal water supply	Yes	Add chemicals	Kerosene	No	Water cistern	Yes	Civil Servant	1		No	Yes	Businesswoman	No	Yes	Yes	Friend		No				3	0	3	2	No		No		No		No		No	0
HA040	5/23/2016	Beatrice Memorial Academy, Anguldi	Private	15	JSS 3	Protestant	Attached multi-unit housing (compound house)	Rented	5	Public water tap	Yes	Boiling	Firewood/charcoal	Yes	Water cistern	No		1			Yes	Trader	Yes	Yes	Yes	Grandma		No				1	2	3	1	No		No		No		No		No	0
HA041	5/23/2016	Beatrice Memorial Academy, Anguldi	Private	13	JSS 2	Catholic	Attached multi-unit housing (compound house)	Owned	5	Public water tap	Yes	Use water filter	Gas	Yes	Water cistern	Yes	Civil Servant	1		Yes	Yes	Trader	Yes	Yes	Yes	Sister		No				1	5	6	6	No		No		No		No		No	0
HA042	5/23/2016	Beatrice Memorial Academy, Anguldi	Private	12	JSS 1	Protestant	Attached multi-unit housing (compound house)	Rented	5	Surface well in residence	No		Kerosene	Yes	Water cistern	Yes	Engineer	1		No	Yes	Hairdresser	Yes	Yes	Yes	Friend		No				1	1	2	1	No		No		No		No		No	0
HA043	5/23/2016	Beatrice Memorial Academy, Anguldi	Private	13	JSS 2	Protestant	Attached multi-unit housing (compound house)	Rented	6	Deep well in residence	Yes	Add chemicals	Firewood/charcoal	No	Water cistern	Yes	Security personnel	1		No	Yes	Trader	Yes	Yes	Yes	Sister		No				1	2	3	3	No		No		No		No		No	0
HA044	5/23/2016	Beatrice Memorial Academy, Anguldi	Private	13	JSS 3	Catholic	Attached multi-unit housing (compound house)	Owned	10	Deep well in residence	No		Firewood/charcoal	Yes	Aqua privy	Yes	Policeman	2	No	Yes	Yes	Trader	Yes	Yes	Yes	Grandma		Yes	Sell ground nuts	10000	18	2	2	4	5	No		No		No		No		No	0
HA045	5/23/2016	Beatrice Memorial Academy, Anguldi	Private	18	SSS 1	Protestant	Attached family unit	Owned	4	Deep well in residence	No		Gas	Yes	Water cistern	Yes	Teacher	1		No	Yes	Farmer	No	Yes	No			No				4	2	6	6	No		No		No		No		No	0
HA046	5/23/2016	Beatrice Memorial Academy, Anguldi	Private	12	JSS 1	Protestant	Attached multi-unit housing (compound house)	Rented	6	Public water tap	No		Gas	Yes	Aqua privy	Yes	Policeman	1		No	Yes	Tailor	Yes	Yes	Yes	Friend		No				3	0	3	3	No		No		No		No		No	0
HA047	5/23/2016	Beatrice Memorial Academy, Anguldi	Private	15	JSS 2	Protestant	2-3 bedroom apartment	Owned	5	Deep well in residence	Yes	Add chemicals	Kerosene	Yes	Water cistern	Yes	Civil Servant	1		No	Yes	Medical Personnel	Yes	Yes	Yes	Friend		No				0	3	3	1	No		No		No		No		No	0
HA048	5/23/2016	Beatrice Memorial Academy, Anguldi	Private	15	JSS 3	Protestant	Attached multi-unit housing (compound house)	Rented	11	Public water tap	No		Firewood/charcoal	Yes	Water cistern	Yes	Security personnel	1		No	Yes	Housewife	Yes	Yes	Yes	Sister		No				1	3	4	4	No		No		No		No		No	0
HA049	5/23/2016	Beatrice Memorial Academy, Anguldi	Private	13	JSS 2	Catholic	Attached multi-unit housing (compound house)	Rented	4	Public water tap	No		Firewood/charcoal	Yes	Water cistern	Yes	Trader	1		Yes	Yes	Trader	Yes	Yes	Yes	Sister		No				2	4	6	2	No		Yes	1	No		No		No	0
HA050	5/23/2016	Beatrice Memorial Academy, Anguldi	Private	12	JSS 1	Protestant	Attached multi-unit housing (compound house)	Rented	8	Surface well in residence	No		Kerosene	Yes	Bush	Yes	Mechanic	1		No	Yes	Businesswoman	Yes	No	No			No				3	2	5	3	No		No		No		No		No	0
HA051	5/23/2016	Beatrice Memorial Academy, Anguldi	Private	13	JSS 1	Protestant	Attached multi-unit housing (compound house)	Rented	4	Sachet water (pure water)	No		Gas	Yes	Pit toilet	Yes	Medical Doctor	1		No	Yes	Teacher	Yes	No	Yes	Friend		No				1	0	1	1	No		No		No		No		No	1	17	Single	Full time student	No
HA052	5/23/2016	Beatrice Memorial Academy, Anguldi	Private	12	JSS 1	Protestant	Stand-alone family unit	Owned	9	Deep well in residence	Yes	Add chemicals	Firewood/charcoal	Yes	Water cistern	Yes	No response	1		No	Yes	Housewife	Yes	Yes	Yes	Friend		No				2	3	5	1	No		No		No		No		No	0
HA053	5/23/2016	Beatrice Memorial Academy, Anguldi	Private	13	JSS 1	Protestant	Attached multi-unit housing (compound house)	Rented	4	Deep well in residence	Yes	Use water filter	Firewood/charcoal	Yes	Water cistern	No		1			Yes	Trader	No	No	Yes	Aunty		No				1	3	4	1	No		No		No		No		No	0
HA054	5/23/2016	Beatrice Memorial Academy, Anguldi	Private	12	JSS 1	Catholic	2-3 bedroom apartment	Owned	12	Deep well in residence	No		Firewood/charcoal	Yes	Bush	Yes	Civil Servant	1		No	Yes	Trader	Yes	Yes	Yes	Friend		No				1	8	9	5	No		No		No		No		Yes	1		Single	Full time student	Yes
HA055	5/23/2016	Beatrice Memorial Academy, Anguldi	Private	15	SSS 1	Protestant	2-3 bedroom apartment	Rented	6	Deep well in residence	Yes	Boiling	Kerosene	Yes	Water cistern	Yes	Farmer	1		No	Yes	Farmer	No	No	Yes	Aunty		No				3	2	5	3	No		No		No		No		No	0
HA056	5/23/2016	Beatrice Memorial Academy, Anguldi	Private	13	JSS 1	Protestant	Attached family unit	Owned	10	Public water tap	Yes	Boiling	Electricity	Yes	Water cistern	Yes	Trader	3	No	No	Yes	Medical Personnel	No	Yes	Yes	Sister		No				1	2	3	1	No		No		No		No		No	0
HA057	5/23/2016	Beatrice Memorial Academy, Anguldi	Private	13	JSS 1	Protestant	Attached multi-unit housing (compound house)	Rented	4	Public water tap	Yes	Boiling	Kerosene	Yes	Water cistern	Yes	Businessman	1		No	Yes	Trader	Yes	Yes	No			No				1	0	1	1	No		No		No		No		No	1		Single		Yes
HA058	5/23/2016	Beatrice Memorial Academy, Anguldi	Private	19	JSS 3	Protestant	Attached multi-unit housing (compound house)	Rented	17	Surface well in residence	No		Firewood/charcoal	Yes	Water cistern	Yes	Farmer	2	Yes	No	Yes	Farmer	Yes	Yes	Yes	Aunty		No				6	7	13	6	No		No		No		No		No	0
HA059	5/23/2016	Beatrice Memorial Academy, Anguldi	Private	16	SSS 2	Catholic	Stand-alone family unit	Owned	4	Surface well in residence	Yes	Add chemicals	Firewood/charcoal	Yes	Water cistern	No		1			Yes	Housewife	Yes	Yes	Yes	Aunty		No				1	1	2	1	No		No		No		No		No	0
HA060	5/23/2016	Beatrice Memorial Academy, Anguldi	Private	13	JSS 2	Protestant	Attached multi-unit housing (compound house)	Rented	7	Surface well in residence	No		Firewood/charcoal	Yes	Water cistern	Yes	Security personnel	1		Yes	Yes	Housewife	Yes	Yes	Yes	Aunty		No				1	2	3	1	No		No		No		No		No	0
HA061	5/23/2016	Beatrice Memorial Academy, Anguldi	Private	13	JSS 2	Protestant	Attached multi-unit housing (compound house)	Rented	5	Deep well in residence	Yes	Use water filter	Kerosene	No	Pit toilet	Yes	Labourer	1		No	Yes	Caterer	Yes	Yes	Yes	Sister		No				1	3	4	2	No		No		No		No		Yes	2		Single	Full time student	No
HA062	5/23/2016	Beatrice Memorial Academy, Anguldi	Private	11	JSS 1	Catholic	Stand-alone family unit	Owned	6	Surface well in residence	Yes	Boiling	Firewood/charcoal	Yes	Water cistern	Yes	Veterinary Doctor	2	No	No	Yes	Housewife	Yes	Yes	Yes	Grandma		No				1	2	3	2	No		Yes	1	No		No		No	0
HA063	2016-02-06	Government Secondary School, Babale	Public	16	SSS 1	Muslim	Attached multi-unit housing (compound house)	Owned	9	Deep well in residence	Yes	Boiling	Firewood/charcoal	Yes	Pit toilet	Yes	Driver	2	No	No	Yes	Trader	Yes	No	Yes	Friend		No				3	3	6	4	No		No		No		No		No	0
HA064	2016-02-06	Government Secondary School, Babale	Public	16	JSS 3	Muslim	Attached multi-unit housing (compound house)	Owned	7	Deep well in residence	Yes	Add chemicals	Firewood/charcoal	Yes	Water cistern	Yes	Poultry Farmer	1		No	Yes	Trader	Yes	No	No			No				3	4	7	3	No		No		No		No		No	0
HA065	2016-02-06	Government Secondary School, Babale	Public	17	SSS 2	Muslim	2-3 bedroom apartment	Owned	4	Deep well in residence	Yes	Add chemicals	Gas	Yes	Water cistern	Yes	Civil Servant	1		No	Yes	Trader	Yes	Yes	Yes	Teacher		No				0	2	2	2	No		No		No		No		No	0
HA066	2016-02-06	Government Secondary School, Babale	Public	16	JSS 3	Muslim	2-3 bedroom apartment	Owned	8	Go to fetch	Yes	Add chemicals	Kerosene	Yes	Water cistern	Yes	Carpenter	1		No	No				Yes	Sister		Yes	Tailoring	20000	21	2	1	3	3	No		No		No		No		No	0
HA067	2016-02-06	Government Secondary School, Babale	Public	20	SSS 2	Protestant	Stand-alone family unit	Owned	5	Surface water	Yes	Use water filter	Firewood/charcoal	Yes	Water cistern	No		3	No		Yes	Teacher	Yes	Yes	Yes	Teacher		No				2	0	2	3	No		No		No		No		Yes	1	23	Single	Full time student	No
HA068	2016-02-06	Government Secondary School, Babale	Public	20	SSS 2	Muslim	Attached multi-unit housing (compound house)	Owned	10	Go to fetch	Yes	Boiling	Gas	Yes	Water cistern	Yes	Accountant			No	Yes	Medical Personnel	No	Yes	Yes	Sister		No				4	3	7	5	No		No		No		No		No	0
HA069	2016-02-06	Government Secondary School, Babale	Public	19	SSS 2	Muslim	2-3 bedroom apartment	Owned	5	Deep well in residence	Yes	Add chemicals	Kerosene	Yes	Water cistern	Yes	Farmer	1		No	Yes	Housewife	Yes	Yes	Yes	Aunty		No				2	1	3	1	No		No		No		No		No	0
HA070	2016-02-06	Government Secondary School, Babale	Public	12	JSS 1	Muslim	2-3 bedroom apartment	Owned	8	Deep well in residence	Yes	Use water filter	Firewood/charcoal	Yes	Water cistern	Yes	Mechanic	1		No	Yes	Teacher	Yes	Yes	No			No				0	5	5	1	No		No		No		No		Yes	0
HA071	2016-02-06	Government Secondary School, Babale	Public	19	SSS 2	Muslim	Stand-alone family unit	Owned	8	Deep well in residence	Yes	Boiling	Firewood/charcoal	Yes	Water cistern	Yes	Carpenter	1		No	Yes	Tailor	Yes	No	Yes	Friend		No				2	2	4	2	No		No		No		No		No	0
HA072	2016-02-06	Government Secondary School, Babale	Public	18	SSS 2	Muslim	Attached multi-unit housing (compound house)	Owned	7	Surface water	Yes	Add chemicals	Firewood/charcoal	Yes	Water cistern	Yes	Farmer	2	Yes	No	Yes	Housewife	Yes	Yes	Yes	Aunty		No				6	3	9	5	No		No		No		No		Yes	1	25	Single	Employed	Yes
HA073	2016-02-06	Government Secondary School, Babale	Public	12	JSS 3	Muslim	Attached multi-unit housing (compound house)	Owned	13	Deep well in residence	Yes	Boiling	Firewood/charcoal	No	Pit toilet	Yes	Tailor	2	Yes	No	Yes	Trader	Yes	No	Yes	Other	Classmates	No				5	5	10	6	No		No		No		No		No	0
HA074	2016-02-06	Government Secondary School, Babale	Public	15	JSS 3	Muslim	Attached multi-unit housing (compound house)	Owned	8	Deep well in residence	Yes	Boiling	Electricity	Yes	Water cistern	Yes	Medical Doctor	1		No	Yes	Businesswoman	Yes	Yes	Yes	Aunty		No				2	4	6	2	No		No		No		No		No	0
HA075	2016-02-06	Government Secondary School, Babale	Public	13	JSS 1	Muslim	Stand-alone family unit	Owned	20	Surface well in residence	No		Firewood/charcoal	Yes	Water cistern	Yes	Politician	3	No	Yes	Yes	Petty trader	Yes	Yes	No			No				2	1	3	4	No		No		No		No		No	0
HA076	2016-02-06	Government Secondary School, Babale	Public	14	JSS 1	Muslim	Stand-alone family unit	Owned	15	Deep well in residence	No		Firewood/charcoal	No	Water cistern	Yes	Civil Servant	2	No	No	Yes	Housewife	Yes	No	No			No				7	4	11	5	No		No		No		No		No	0
HA077	2016-02-06	Government Secondary School, Babale	Public	16	JSS 2	Protestant	Stand-alone family unit	Rented	6	Surface well in residence	Yes	Boiling	Kerosene	Yes	Water cistern	Yes	Ward Head	2	No	Yes	Yes	Trader	Yes	Yes	No			No				1	3	4	4	No		No		No		No		No	0
HA078	2016-02-06	Government Secondary School, Babale	Public	14	JSS 1	Protestant	2-3 bedroom apartment	Owned	10	Surface water	No		Firewood/charcoal	Yes	Bush	Yes	Farmer	2	Yes	No	Yes	Businesswoman	Yes	Yes	Yes	Aunty		No				6	5	11	1	No		No		No		No		No	0
HA080	2016-02-06	Government Secondary School, Babale	Public	13	JSS 1	Muslim	2-3 bedroom apartment	Owned	12	Deep well in residence	No		Firewood/charcoal	Yes	Pit toilet	Yes	Commercial Driver	3	No	No	Yes	Housewife	Yes	No	No			No				5	6	11	5	No		No		No		No		No	0
HA081	2016-02-06	Government Secondary School, Babale	Public	12	JSS 1	Muslim	Stand-alone family unit	Owned	8	Deep well in residence	Yes	Add chemicals	Firewood/charcoal	Yes	Pit toilet	Yes	Businessman	1		Yes	Yes	Nurse	Yes	Yes	No			No				4	0	4	2	No		No		No		No		No	0
HA082	2016-02-06	Government Secondary School, Babale	Public	13	JSS 1	Muslim	2-3 bedroom apartment	Owned	11	Deep well in residence	No		Firewood/charcoal	No	Water cistern	Yes	Civil Servant	2	No	No	Yes	Tailor	No	No	No			No				3	2	5	5	No		No		No		No		No	0
HA083	2016-09-06	Government Secondary School, Kwata	Public	15	JSS 2	Protestant	Attached multi-unit housing (compound house)	Rented	6	Go to fetch	No		Kerosene	Yes	Water cistern	Yes	Civil Servant	1		No	Yes	Caterer	Yes	Yes	No			No				2	2	4	1	No		No		No		No		No	0
HA084	2016-09-06	Government Secondary School, Kwata	Public	15	JSS 2	Protestant	Stand-alone family unit	Owned	6	Deep well in residence	No		Firewood/charcoal	Yes	Water cistern	Yes	Civil Servant	1		No	Yes	Businesswoman	Yes	Yes	No			No				1	2	3	2	No		No		No		No		No	0
HA085	2016-09-06	Government Secondary School, Kwata	Public	16	JSS 2	Protestant	Attached multi-unit housing (compound house)	Owned	6	Deep well in residence	No		Firewood/charcoal	Yes	Water cistern	Yes	Retiree	1		Yes	Yes	Businesswoman	Yes	No	Yes	Friend		No				2	2	4	3	No		No		No		No		No	0
HA086	2016-09-06	Government Secondary School, Kwata	Public	15	JSS 2	Protestant	Attached family unit	Owned	5	Deep well in residence	No		Kerosene	Yes	Bush	Yes	Civil Servant	2	No	No	Yes	Trader	Yes	Yes	Yes	Teacher		No				1	3	4	1	No		No		No		No		No	0
HA087	2016-09-06	Government Secondary School, Kwata	Public	14	SSS 1	Protestant	Attached multi-unit housing (compound house)	Rented	6	Public water tap	No		Kerosene	Yes	Water cistern	Yes	Commercial Driver	1		No	Yes	Trader	Yes	Yes	Yes	Teacher		No				1	3	4	3	No		No		No		No		No	0
HA089	2016-09-06	Government Secondary School, Kwata	Public	16	JSS 3	Protestant	2-3 bedroom apartment	Rented	9	Public water tap	Yes	Add chemicals	Firewood/charcoal	Yes	Pit toilet	Yes	Commercial Driver	1		No	Yes	Farmer	Yes	No	Yes	Neighbour		No				5	2	7	3	No		No		No		No		No	0
HA090	2016-09-06	Government Secondary School, Kwata	Public	15	JSS 2	Protestant	Attached multi-unit housing (compound house)	Owned	6	Deep well in residence	No		Firewood/charcoal	Yes	Water cistern	Yes	Civil Servant	1		No	Yes	Civil Servant	Yes	No	Yes	Friend		Yes	Dish washing at restaurant	4000	12	2	3	5	1	No		No		No		No		No	0
HA091	2016-09-06	Government Secondary School, Kwata	Public	16	JSS 1	Catholic	Stand-alone family unit	Owned	6	Deep well in residence	Yes	Boiling	Firewood/charcoal	Yes	Water cistern	No		2	Yes		Yes	Housekeeper	Yes	No	Yes	Neighbour		No				3	3	6	3	No		No		No		No		No	0
HA092	2016-09-06	Government Secondary School, Kwata	Public	12	JSS 1	Catholic	Attached multi-unit housing (compound house)	Owned	6	Deep well in residence	No		Kerosene	Yes	Water cistern	Yes	Civil Servant	1		No	Yes	Civil Servant	Yes	No	Yes	Friend		No				1	2	3	2	No		No		No		No		No	0
HA093	2016-09-06	Government Secondary School, Kwata	Public	12	JSS 1	Protestant	2-3 bedroom apartment	Rented	4	Sachet water (pure water)	No		Kerosene	Yes	Water cistern	Yes	Medical Doctor	1		No	Yes	Trader	No	No	Yes	Aunty		No				1	4	5	1	No		No		No		No		No	0
HA095	2016-09-06	Government Secondary School, Kwata	Public	14	JSS 2	Protestant	Stand-alone family unit	Owned	5	Borehole in residence	No		Firewood/charcoal	Yes	Pit toilet	Yes	Farmer	1		No	Yes	Trader	Yes	Yes	Yes	Aunty		No				2	3	5	5	No		No		No		No		No	0
HA096	2016-09-06	Government Secondary School, Kwata	Public	18	SSS 2	Protestant	Stand-alone family unit	Rented	6	Deep well in residence	Yes	Add chemicals	Kerosene	Yes	Water cistern	Yes	Civil Servant	1		No	Yes	Civil Servant	Yes	Yes	Yes	Sister		No				0	5	5	2	No		No		No		No		No	0
HA099	2016-09-06	Government Secondary School, Kwata	Public	18	JSS 3	Protestant	Attached multi-unit housing (compound house)	Owned	4	Deep well in residence	Yes	Boiling	Kerosene	No	Water cistern	Yes	Lecturer	1		No	No				Yes	Aunty		No				1	4	5	4	No		No		No		No		No	0
HA101	2016-09-06	Government Secondary School, Kwata	Public	18	JSS 3	Protestant	Attached multi-unit housing (compound house)	Rented	8	Deep well in residence	Yes	Boiling	Kerosene	Yes	Water cistern	Yes	Farmer	1		No	Yes	Farmer	No	No	Yes	Friend		No				5	2	7	2	No		No		No		No		Yes	0
HA102	2016-09-06	Government Secondary School, Kwata	Public	18	JSS 3	Protestant	Stand-alone family unit	Owned	8	Sachet water (pure water)	Yes	Boiling	Gas	Yes	Water cistern	Yes	Retiree	1		No	Yes	Teacher	Yes	Yes	Yes	Teacher		No				3	4	7	7	No		No		No		No		No	0
HA103	2016-09-06	Government Secondary School, Kwata	Public	17	JSS 3	Protestant	Attached multi-unit housing (compound house)	Rented	10	Deep well in residence	No		Gas	Yes	Water cistern	Yes	Civil Servant	2	Yes	No	Yes	Businesswoman	Yes	Yes	Yes	Friend		No				7	1	8	3	Yes	1	No		No		No		Yes	2	22 & 23	Single	Full time student	Yes
HA105	2016-09-06	Government Secondary School, Kwata	Public	17	JSS 3	Catholic	Attached multi-unit housing (compound house)	Rented	6	Deep well in residence	No		Kerosene	No	Aqua privy	No		7	No		Yes	Businesswoman	Yes	Yes	Yes	Friend		No				4	2	6	6	Yes	1	Yes	10	No		No		No	1		Single	Unemployed	No
HA106	2016-09-06	Government Secondary School, Kwata	Public	17	JSS 3	Catholic	Attached family unit	Rented	3	Deep well in residence	Yes	Boiling	Gas	Yes	Pit toilet	No		2	No		Yes	Cleaner	Yes	Yes	Yes	Aunty		No				2	5	7	5	No		No		No		No		Yes	1		Don't know	Unemployed	No
HA107	2016-09-06	Government Secondary School, Kwata	Public	17	JSS 3	Catholic	2-3 bedroom apartment	Owned	3	Deep well in residence	No		Kerosene	Yes	Aqua privy	No		1			Yes	Farmer	Yes	No	Yes	Friend		No				3	3	6	4	No		Yes	2	No		No		Yes	0
HA108	2016-09-06	Government Secondary School, Kwata	Public	17	JSS 3	Protestant	Attached multi-unit housing (compound house)	Rented	7	Deep well in residence	No		Firewood/charcoal	Yes	Bush	Yes	Engineer	1		Yes	Yes	Trader	Yes	Yes	Yes	Aunty		No				2	3	5	1	No		No		No		No		No	0
HA109	2016-09-06	Government Secondary School, Kwata	Public	15	JSS 2	Catholic	Attached multi-unit housing (compound house)	Owned	11	Deep well in residence	No		Kerosene	Yes	Water cistern	Yes	Farmer	3	No	No	Yes	Farmer	Yes	No	No			No				4	8	12	7	No		No		No		No		No	0
HA111	7/21/2016	COCIN Secondary School, Dadin-Kowa	Private	19	SSS 2	Catholic	Attached multi-unit housing (compound house)	Owned	12	Deep well in residence	No		Gas	Yes	Water cistern	Yes	Retiree	1		No	Yes	Housewife	No	No	Yes	Friend		No				4	4	8	7	No		No		No		No		Yes	0
HA112	7/21/2016	COCIN Secondary School, Dadin-Kowa	Private	18	SSS 2	Protestant	Stand-alone family unit	Owned	4	Deep well in residence	Yes	Boiling	Kerosene	Yes	Water cistern	No		1			Yes	Housekeeper	No	No	Yes	Aunty		No				0	4	4	3	No		No		No		No		No	0
HA115	7/21/2016	COCIN Secondary School, Dadin-Kowa	Private	15	SSS 2	Protestant	2-3 bedroom apartment	Owned	5	Go to fetch	Yes	Add chemicals	Gas	Yes	Water cistern	Yes	Teacher	1		No	Yes	Teacher	Yes	Yes	Yes	Aunty		No				2	1	3	2	No		No		No		No		No	0
HA116	7/21/2016	COCIN Secondary School, Dadin-Kowa	Private	17	SSS 2	Protestant	Attached multi-unit housing (compound house)	Owned	6	Deep well in residence	Yes	Boiling	Kerosene	Yes	Water cistern	Yes	Policeman	2	No	Yes	Yes	Civil Servant	Yes	No	Yes	Sister		No				4	3	7	2	Yes	2	Yes	2	No		No		No	0
HA117	7/21/2016	COCIN Secondary School, Dadin-Kowa	Private	16	SSS 2	Protestant	Stand-alone family unit	Rented	7	Sachet water (pure water)	Yes	Use water filter	Kerosene	Yes	Water cistern	Yes	Civil Servant	1		No	Yes	Civil Servant	Yes	Yes	Yes	Sister		No				3	2	5	2	Yes	1	No		No		No		No	0
HA119	7/21/2016	COCIN Secondary School, Dadin-Kowa	Private	16	SSS 1	Protestant	Attached multi-unit housing (compound house)	Rented	4	Deep well in residence	No		Firewood/charcoal	Yes	Water cistern	Yes	Electrician	2	No	No	Yes	Cleaner	Yes	No	Yes	Friend		No				1	2	3	1	No		No		No		No		No	0
HA120	7/21/2016	COCIN Secondary School, Dadin-Kowa	Private	14	SSS 1	Protestant	Attached multi-unit housing (compound house)	Rented	6	Public water tap	Yes	Boiling	Kerosene	Yes	Aqua privy	Yes	Businessman	1		No	Yes	Businesswoman	Yes	Yes	No			No				3	1	4	1	No		No		No		No		No	0
HA121	7/21/2016	COCIN Secondary School, Dadin-Kowa	Private	14	SSS 1	Protestant	Stand-alone family unit	Owned	6	Public water tap	No		Kerosene	Yes	Aqua privy	Yes	Engineer	1		No	Yes	Nurse	Yes	Yes	Yes	Friend		No				1	2	3	1	No		Yes	3	No		No		No	0
HA122	7/22/2016	COCIN Secondary School, Dadin-Kowa	Private	13	JSS 2	Protestant	Attached multi-unit housing (compound house)	Owned	7	Deep well in residence	Yes	Boiling	Kerosene	Yes	Water cistern	Yes	Civil Servant	1		No	Yes	Accountant	Yes	Yes	Yes	Teacher		No				1	3	4	1	No		Yes	1	No		No		No	0
HA123	7/22/2016	COCIN Secondary School, Dadin-Kowa	Private	15	JSS 2	Protestant	Stand-alone family unit	Owned	8	Tanker	Yes	Boiling	Gas	Yes	Water cistern	Yes	Farmer	1		No	Yes	Farmer	Yes	Yes	Yes	Aunty		No				3	2	5	3	No		No		No		No		No	0
HA124	7/22/2016	COCIN Secondary School, Dadin-Kowa	Private	15	SSS 1	Protestant	Attached multi-unit housing (compound house)	Owned	10	Deep well in residence	Yes	Add chemicals	Kerosene	Yes	Aqua privy	No		2	No		No				Yes	Aunty		No				1	1	2	2	No		Yes	2	No		No		No	0
HA125	7/22/2016	COCIN Secondary School, Dadin-Kowa	Private	17	JSS 3	Protestant	Stand-alone family unit	Owned	7	Surface well in residence	Yes	Boiling	Gas	Yes	Water cistern	Yes	Banker	1		No	Yes	Teacher	Yes	Yes	Yes	Aunty		No				3	2	5	2	No		No		No		No		No	0
HA126	7/22/2016	COCIN Secondary School, Dadin-Kowa	Private	14	SSS 1	Protestant	Attached multi-unit housing (compound house)	Owned	4	Public water tap	Yes	Use water filter	Kerosene	Yes	Water cistern	Yes	Engineer	1		No	Yes	Civil Servant	Yes	Yes	Yes	Friend		No				1	2	3	4	No		No		No		No		No	0
HA127	7/22/2016	COCIN Secondary School, Dadin-Kowa	Private	15	JSS 2	Catholic	Attached multi-unit housing (compound house)	Owned	7	Public water tap	Yes	Boiling	Kerosene	Yes	Water cistern	Yes	Farmer	2	No	No	Yes	Trader	Yes	No	Yes	Aunty		No				2	3	5	3	No		No		No		No		No	0
HA129	7/22/2016	COCIN Secondary School, Dadin-Kowa	Private	10	JSS 1	Protestant	Stand-alone family unit	Owned	6	Public water tap	Yes	Boiling	Gas	Yes	Water cistern	Yes	Businessman	1		No	Yes	Businesswoman	Yes	Yes	No			No				1	3	4	1	No		Yes	1	No		No		No	0
HA130	7/22/2016	COCIN Secondary School, Dadin-Kowa	Private	15	JSS 2	Protestant	Attached multi-unit housing (compound house)	Rented	7	Sachet water (pure water)	Yes	Boiling	Kerosene	Yes	Water cistern	Yes	Pastor	1		No	Yes	Businesswoman	Yes	Yes	Yes	Friend		No				2	2	4	1	No		No		No		No		No	0
HA132	7/22/2016	COCIN Secondary School, Dadin-Kowa	Private	12	JSS 2	Protestant	Stand-alone family unit	Owned	6	Surface well in residence	Yes	Use water filter	Kerosene	Yes	Water cistern	No		1			Yes	Cleaner	Yes	Yes	Yes	Sister		No				4	2	6	7	No		Yes	1	No		No		No	0
HA133	7/22/2016	COCIN Secondary School, Dadin-Kowa	Private	13	JSS 3	Protestant	Stand-alone family unit	Owned	6	Surface well in residence	Yes	Use water filter	Firewood/charcoal	Yes	Water cistern	Yes	Mechanic	1		No	Yes	Businesswoman	Yes	Yes	No			No				1	3	4	1	No		No		No		No		No	0
HA134	2016-07-10	Government Secondary School, Du	Public	16	SSS 2	Protestant	Attached multi-unit housing (compound house)	Owned	8	Surface well in residence	Yes	Add chemicals	Firewood/charcoal	Yes	Aqua privy	Yes	Civil Servant	1		No	Yes	Businesswoman	Yes	Yes	Yes	Friend		No				1	5	6	2	No		No		No		No		No	0
HA135	2016-07-10	Government Secondary School, Du	Public	15	SSS 2	Catholic	Attached multi-unit housing (compound house)	Owned	5	Municipal water supply	Yes	Use water filter	Electricity	Yes	Water cistern	Yes	Civil Servant	2	No	No	Yes	Teacher	Yes	Yes	Yes	Friend		No				2	3	5	4	No		No		No		No		Yes	0
HA136	2016-07-10	Government Secondary School, Du	Public	17	SSS 2	Protestant	Stand-alone family unit	Owned	10	Deep well in residence	No		Firewood/charcoal	Yes	Water cistern	No		1			Yes	Businesswoman	Yes	Yes	No			No				3	1	4	1	No		No		No		No		No	0
HA137	2016-07-10	Government Secondary School, Du	Public	15	SSS 2	Protestant	Attached multi-unit housing (compound house)	Rented	6	Go to fetch	Yes	Add chemicals	Electricity	Yes	Bush	Yes	Farmer	1		No	Yes	Businesswoman	Yes	Yes	Yes	Friend		No				2	1	3	1	No		No		No		No		No	0
HA138	2016-07-10	Government Secondary School, Du	Public	15	SSS 2	Protestant	Attached multi-unit housing (compound house)	Owned	6	Surface well in residence	Yes	Boiling	Kerosene	Yes	Bush	Yes	Painter	1		No	Yes	Businesswoman	Yes	No	Yes	Friend		No				1	2	3	2	No		No		No		No		No	0
HA139	2016-07-10	Government Secondary School, Du	Public	15	SSS 2	Protestant	Attached multi-unit housing (compound house)	Owned	10	Public water tap	No		Firewood/charcoal	Yes	Water cistern	No		1			Yes	Farmer	Yes	Yes	No			No				1	1	2	1	No		No		No		No		No	0
HA140	2016-07-10	Government Secondary School, Du	Public	17	SSS 3	Protestant	Attached multi-unit housing (compound house)	Owned	6	Public water tap	Yes	Add chemicals	Firewood/charcoal	Yes	Bush	Yes	Welder	1		No	Yes	Caterer	Yes	Yes	Yes	Friend		No				0	3	3	2	No		No		No		No		Yes	0
HA142	2016-07-10	Government Secondary School, Du	Public	20	SSS 3	Protestant	2-3 bedroom apartment	Rented	6	Municipal water supply	No		Kerosene	Yes	Water cistern	Yes	Farmer	1		No	Yes	Trader	Yes	No	Yes	Friend		No				3	1	4	4	No		No		No		No		Yes	1		Single	Full time student	Yes
HA143	2016-07-10	Government Secondary School, Du	Public	18	SSS 3	Protestant	Attached multi-unit housing (compound house)	Rented	5	Surface well in residence	Yes	Add chemicals	Kerosene	Yes	Aqua privy	Yes	Civil Servant	1		No	Yes	Businesswoman	Yes	Yes	Yes	Friend		No				1	2	3	1	No		No		No		No		Yes	0
HA144	2016-07-10	Government Secondary School, Du	Public	16	SSS 3	Catholic	Stand-alone family unit	Owned	7	Tanker	Yes	Add chemicals	Gas	Yes	Water cistern	Yes	Photographer	1		No	Yes	Nurse	Yes	No	Yes	Healthcare provider		No				2	3	5	1	No		No		No		No		No	0
HA145	2016-07-10	Government Secondary School, Du	Public	14	SSS 1	Protestant	Attached family unit	Owned	5	Go to fetch	No		Electricity	Yes	Aqua privy	Yes	Farmer	1		No	Yes	Teacher	Yes	Yes	Yes	Friend		No				2	1	3	1	No		No		No		No		No	0
HA146	2016-07-10	Government Secondary School, Du	Public	12	JSS 2	Protestant	Stand-alone family unit	Rented	6	Public water tap	No		Firewood/charcoal	Yes	Aqua privy	Yes	Civil Servant	2	Yes	No	Yes	Businesswoman	Yes	No	Yes	Aunty		No				7	4	11	11	No		No		No		No		Yes	0
HA147	2016-07-10	Government Secondary School, Du	Public	13	SSS 2	Catholic	Attached family unit	Owned	3	Municipal water supply	Yes	Add chemicals	Firewood/charcoal	Yes	Bush	No		1			Yes	Businesswoman	Yes	No	No			No				2	0	2	3	No		No		No		No		No	0
HA148	2016-07-10	Government Secondary School, Du	Public	14	SSS 1	Protestant	Stand-alone family unit	Owned	8	Municipal water supply	No		Firewood/charcoal	Yes	Aqua privy	Yes	No response	1		No	Yes	Housewife	Yes	Yes	Yes	Sister		No				4	5	9	7	No		No		No		No		No	0
HA149	2016-07-10	Government Secondary School, Du	Public	18	SSS 3	Protestant	Attached multi-unit housing (compound house)	Rented	8	Surface well in residence	Yes	Add chemicals	Firewood/charcoal	Yes	Bush	Yes	Businessman	1		No	Yes	Housewife	Yes	Yes	Yes	Aunty		No				1	5	6	2	No		No		No		No		No	0
HA150	2016-07-10	Government Secondary School, Du	Public	16	SSS 1	Protestant	Attached multi-unit housing (compound house)	Owned	6	Surface well in residence	No		Firewood/charcoal	No	Bush	No		1			Yes	Farmer	No	No	Yes	Friend		No				4	1	5	1	No		No		No		No		Yes	1	20	Single	Employed	Yes
HA151	2016-07-10	Government Secondary School, Du	Public	14	JSS 3	Protestant	Attached multi-unit housing (compound house)	Rented	6	Deep well in residence	No		Electricity	Yes	Bush	Yes	Tailor	1		No	Yes	Housewife	Yes	Yes	Yes	Aunty		No				0	4	4	1	No		No		No		No		No	0
HA152	2016-07-10	Government Secondary School, Du	Public	19	SSS 2	Protestant	Stand-alone family unit	Owned	8	Deep well in residence	No		Electricity	Yes	Water cistern	Yes	Pastor	1		Yes	Yes	Housewife	Yes	Yes	No			No				2	2	4	1	No		No		No		No		Yes	2		Single	Unemployed	Yes
HA153	2016-07-10	Government Secondary School, Du	Public	14	JSS 3	Protestant	Attached multi-unit housing (compound house)	Rented	7	Municipal water supply	Yes	Boiling	Kerosene	Yes	Pit toilet	Yes	Farmer	1		No	Yes	Trader	Yes	Yes	Yes	Aunty		No				4	3	7	6	No		No		No		No		No	0
HA154	2016-07-10	Government Secondary School, Du	Public	14	JSS 3	Protestant	Attached multi-unit housing (compound house)	Rented	9	Municipal water supply	Yes	Boiling	Kerosene	Yes	Water cistern	Yes	Labourer	1		No	Yes	Self-employed	Yes	Yes	Yes	Friend		No				3	3	6	1	No		No		No		No		No	0
HA155	2016-07-10	Government Secondary School, Du	Public	16	JSS 2	Protestant	Stand-alone family unit	Owned	7	Municipal water supply	Yes	Add chemicals	Kerosene	Yes	Water cistern	Yes	Iron bender	1		No	Yes	Businesswoman	Yes	Yes	No			No				3	4	7	6	No		No		No		No		No	0
HA157	2016-07-10	Government Secondary School, Du	Public	13	JSS 2	Protestant	Attached multi-unit housing (compound house)	Rented	8	Municipal water supply	Yes	Add chemicals	Firewood/charcoal	Yes	Bush	Yes	Businessman	1		No	Yes	Housewife	Yes	Yes	Yes	Sister		No				1	5	6	7	No		No		No		No		No	0
HA158	2016-07-10	Government Secondary School, Du	Public	12	JSS 3	Catholic	Attached family unit	Owned	6	Public water tap	No		Kerosene	Yes	Bush	Yes	Farmer	1		No	Yes	Tailor	Yes	No	No			No				0	4	4	3	No		No		No		No		No	0
HA159	10/14/2016	Government Secondary School, Du	Public	14	JSS 2	Catholic	Stand-alone family unit	Owned	12	Public water tap	Yes	Add chemicals	Firewood/charcoal	Yes	Water cistern	Yes	Farmer	2	No	No	Yes	Housewife	Yes	No	Yes	Friend		No				4	4	8	9	No		No		No		No		No	0
HA160	10/14/2016	Government Secondary School, Du	Public	15	JSS 2	Protestant	Attached multi-unit housing (compound house)	Rented	4	Deep well in residence	No		Electricity	Yes	Pit toilet	No		1			Yes	Trader	Yes	Yes	Yes	Friend		No				2	1	3	3	No		No		No		No		No	0
HA161	10/14/2016	Government Secondary School, Du	Public	12	SSS 2	Catholic	Stand-alone family unit	Owned	7	Tanker	Yes	Add chemicals	Firewood/charcoal	Yes	Water cistern	Yes	Mechanic	2	No	No	Yes	Self-employed	Yes	Yes	Yes	Aunty		No				2	6	8	2	No		No		No		No		Yes	0
HA162	10/14/2016	Government Secondary School, Du	Public	16	JSS 2	Protestant	2-3 bedroom apartment	Owned	20	Surface well in residence	No		Firewood/charcoal	No	Bush	Yes	Commercial Driver	1		No	Yes	Housewife	No	No	Yes	Friend		No				3	0	3	1	Yes	0	No		No		No		No	0
HA163	10/14/2016	Government Secondary School, Du	Public	16	SSS 2	Protestant	Attached multi-unit housing (compound house)	Owned	11	Public water tap	No		Firewood/charcoal	Yes	Bush	Yes	Farmer	1		No	Yes	Farmer	Yes	No	Yes	Friend		No				3	5	8	9	No		No		No		No		No	0
HA165	10/14/2016	Government Secondary School, Du	Public	14	SSS 2	Catholic	Stand-alone family unit	Owned	9	Public water tap	Yes	Boiling	Firewood/charcoal	Yes	Bush	Yes	Painter	1		No	Yes	Businesswoman	Yes	Yes	Yes	Friend		No				3	4	7	4	No		No		No		No		Yes	0
HA166	10/14/2016	Government Secondary School, Du	Public	16	JSS 3	Catholic	2-3 bedroom apartment	Owned	7	Go to fetch	Yes	Boiling	Firewood/charcoal	Yes	Aqua privy	Yes	Builder	2	No	No	Yes	Housewife	Yes	No	Yes	Friend		No				2	4	6	3	No		Yes	0	No		No		No	0
HA167	10/14/2016	Government Secondary School, Du	Public	15	JSS 2	Protestant	Stand-alone family unit	Owned	6	Public water tap	No		Firewood/charcoal	Yes	Aqua privy	Yes	Driver	1		No	Yes	Civil Servant	Yes	No	Yes	Friend		No				1	3	4	1	No		No		No		No		Yes	0
HA168	10/14/2016	Government Secondary School, Du	Public	14	JSS 3	Catholic	Attached family unit	Owned	7	Public water tap	Yes	Add chemicals	Firewood/charcoal	Yes	Bush	Yes	Painter	2	No	Yes	Yes	Trader	Yes	Yes	Yes	Sister		No				0	0	0	1	No		No		No		No		No	0
HA169	10/14/2016	Government Secondary School, Du	Public	14	JSS 3	Protestant	Stand-alone family unit	Owned	6	Public water tap	No		Firewood/charcoal	Yes	Water cistern	Yes	Commercial Driver	1		No	Yes	Civil Servant	Yes	No	Yes	Friend		No				1	2	3	2	No		No		No		No		Yes	1		Single	Employed	No
HA170	10/14/2016	Government Secondary School, Du	Public	14	JSS 2	Catholic	Attached family unit	Owned	9	Go to fetch	Yes	Add chemicals	Firewood/charcoal	Yes	Bush	Yes	Teacher	1		No	Yes	Trader	Yes	No	No			No				3	4	7	4	No		No		No		No		No	0
HA171	10/14/2016	Government Secondary School, Du	Public	17	SSS 1	Protestant	Attached family unit	Owned	6	Public water tap	No		Firewood/charcoal	Yes	Aqua privy	No		1			Yes	Trader	Yes	Yes	Yes	Grandma		No				0	4	4	2	No		Yes	0	No		No		Yes	0
HA172	2016-02-11	Zang Commercial Secondary School, Bukuru	Private	16	SSS 3	Protestant	2-3 bedroom apartment	Owned	6	Public water tap	No		Gas	Yes	Water cistern	Yes	Civil Servant	1		Yes	Yes	Civil Servant	Yes	Yes	Yes	Friend		No				1	4	5	4	No		Yes	3	No		No		No	0
HA173	2016-02-11	Zang Commercial Secondary School, Bukuru	Private	18	SSS 3	Protestant	2-3 bedroom apartment	Rented	7	Sachet water (pure water)	No		Gas	Yes	Water cistern	Yes	Lawyer	1		No	Yes	Teacher	Yes	Yes	Yes	Sister		No				2	2	4	3	No		No		No		No		No	0
HA174	2016-02-11	Zang Commercial Secondary School, Bukuru	Private	18	SSS 3	Protestant	2-3 bedroom apartment	Rented	6	Surface water	Yes	Add chemicals	Gas	Yes	Water cistern	Yes	Builder	2	No	No	Yes	Civil Servant	Yes	No	Yes	Aunty		No				1	2	3	4	No		Yes	1	No		No		Yes	0
HA175	2016-02-11	Zang Commercial Secondary School, Bukuru	Private	17	SSS 2	Protestant	Attached family unit	Owned	16	Public water tap	Yes	Boiling	Firewood/charcoal	Yes	Water cistern	Yes	Custom Officer	1		No	Yes	Teacher	Yes	Yes	Yes	Friend		No				0	0	0	1	No		No		No		No		No	0
HA176	2016-02-11	Zang Commercial Secondary School, Bukuru	Private	16	SSS 2	Protestant	Stand-alone family unit	Owned	5	Public water tap	Yes	Add chemicals	Firewood/charcoal	Yes	Water cistern	Yes	Civil Servant	1		No	Yes	Trader	No	No	Yes	Friend		No				1	2	3	2	No		No		No		No		Yes	0
HA177	2016-02-11	Zang Commercial Secondary School, Bukuru	Private	16	SSS 2	Protestant	Stand-alone family unit	Owned	4	Public water tap	Yes	Add chemicals	Gas	Yes	Water cistern	Yes	Businessman	1		Yes	Yes	Housewife	Yes	Yes	Yes	Sister		No				1	3	4	2	No		No		No		No		Yes	0
HA178	2016-02-11	Zang Commercial Secondary School, Bukuru	Private	16	SSS 2	Protestant	Attached multi-unit housing (compound house)	Rented	9	Municipal water supply	Yes	Add chemicals	Kerosene	Yes	Water cistern	Yes	Civil Servant	1		No	Yes	Trader	Yes	Yes	Yes	Teacher		No				3	3	6	6	No		No		No		No		No	0
HA179	2016-02-11	Zang Commercial Secondary School, Bukuru	Private	16	SSS 2	Protestant	Attached multi-unit housing (compound house)	Owned	9	Rain water	No		Firewood/charcoal	Yes	Bush	No		1			Yes	Civil Servant	Yes	Yes	Yes	Friend		No				2	0	2	3	No		No		No		No		No	1
HA180	2016-02-11	Zang Commercial Secondary School, Bukuru	Private	16	SSS 2	Protestant	2-3 bedroom apartment	Owned	6	Sachet water (pure water)	No		Kerosene	Yes	Water cistern	Yes	Policeman	1		No	Yes	Businesswoman	Yes	Yes	Yes	Aunty		No				2	4	6	5	No		No		No		No		No	0
HA181	2016-02-11	Zang Commercial Secondary School, Bukuru	Private	18	SSS 2	Catholic	2-3 bedroom apartment	Owned	9	Go to fetch	Yes	Add chemicals	Firewood/charcoal	Yes	Water cistern	Yes	Civil Servant	1		No	Yes	Farmer	Yes	No	No			No				3	2	5	3	No		No		No		No		Yes	0
HA182	2016-02-11	Zang Commercial Secondary School, Bukuru	Private	16	SSS 2	Protestant	Attached multi-unit housing (compound house)	Rented	4	Sachet water (pure water)	No		Gas	Yes	Water cistern	No		1			Yes	Housekeeper	No	No	Yes	Friend		No				0	0	0	1	No		No		No		No		Yes	0
HA183	2016-02-11	Zang Commercial Secondary School, Bukuru	Private	16	SSS 2	Catholic	2-3 bedroom apartment	Owned	5	Go to fetch	Yes	Use water filter	Firewood/charcoal	Yes	Water cistern	Yes	Civil Servant	1		No	Yes	Trader	Yes	No	Yes	Aunty		No				2	2	4	4	No		No		No		No		No	0
HA184	2016-02-11	Zang Commercial Secondary School, Bukuru	Private	16	SSS 2	Protestant	2-3 bedroom apartment	Owned	6	Public water tap	Yes	Boiling	Kerosene	Yes	Water cistern	Yes	Civil Servant	1		No	Yes	Businesswoman	Yes	Yes	Yes	Friend		No				2	2	4	1	No		No		No		No		No	0
HA185	2016-02-11	Zang Commercial Secondary School, Bukuru	Private	16	SSS 1	Protestant	Stand-alone family unit	Owned	3	Public water tap	Yes	Add chemicals	Firewood/charcoal	Yes	Water cistern	Yes	Plumber	1		No	Yes	Housewife	Yes	No	No			No				0	0	0	1	No		No		No		No		No	0
HA186	2016-02-11	Zang Commercial Secondary School, Bukuru	Private	18	SSS 1	Protestant	Attached family unit	Owned	6	Public water tap	Yes	Boiling	Gas	Yes	Water cistern	Yes	Civil Servant	1		No	Yes	Lecturer	Yes	No	No			No				2	1	3	3	No		No		No		No		No	0
HA187	2016-02-11	Zang Commercial Secondary School, Bukuru	Private	14	JSS 3	Protestant	2-3 bedroom apartment	Owned	8	Go to fetch	No		Gas	Yes	Water cistern	Yes	Commercial Driver	1		No	Yes	Businesswoman	Yes	No	Yes	Sister		No				3	2	5	4	No		No		No		No		No	0
HA189	2016-02-11	Zang Commercial Secondary School, Bukuru	Private	16	JSS 3	Muslim	Stand-alone family unit	Owned	12	Municipal water supply	No		Firewood/charcoal	Yes	Water cistern	No		1			No				Yes	Aunty		Yes	Knitting	50000	28	4	2	6	7	No		No		No		No		No	0
HA190	2016-02-11	Zang Commercial Secondary School, Bukuru	Private	15	JSS 3	Catholic	Attached multi-unit housing (compound house)	Rented	5	Go to fetch	No		Kerosene	No	Pit toilet	Yes	Mechanic	1		No	Yes	Housewife	Yes	No	Yes	Friend		No				0	2	2	1	No		No		No		No		No	0
HA191	2016-02-11	Zang Commercial Secondary School, Bukuru	Private	15	JSS 3	Muslim	Attached multi-unit housing (compound house)	Owned	3	Surface well in residence	No		Firewood/charcoal	No	Pit toilet	Yes	Carpenter	1		No	Yes	Businesswoman	Yes	No	Yes	Sister		No				0	1	1	2	No		No		No		No		No	0
HA192	2016-02-11	Zang Commercial Secondary School, Bukuru	Private	16	JSS 3	Protestant	2-3 bedroom apartment	Owned	3	Sachet water (pure water)	No		Firewood/charcoal	Yes	Water cistern	Yes	Contractor	1		No	Yes	Businesswoman	No	Yes	Yes	Friend		No				3	3	6	4	No		No		No		No		Yes	0
HA193	2016-02-11	Zang Commercial Secondary School, Bukuru	Private	13	JSS 3	Protestant	Attached family unit	Owned	6	Go to fetch	Yes	Boiling	Gas	Yes	Bush	Yes	Trader	1		No	Yes	Trader	Yes	No	Yes	Aunty		No				1	2	3	1	No		No		No		No		No	1
HA194	2016-02-11	Zang Commercial Secondary School, Bukuru	Private	12	JSS 2	Muslim	Attached family unit	Owned	8	Public water tap	Yes	Add chemicals	Gas	Yes	Water cistern	No		2	No		Yes	Businesswoman	Yes	No	No			No				3	2	5	1	No		No		No		No		No	0
HA195	2016-02-11	Zang Commercial Secondary School, Bukuru	Private	13	JSS 2	Muslim	Stand-alone family unit	Owned	12	Go to fetch	No		Firewood/charcoal	Yes	Pit toilet	Yes	Commercial Driver	1		No	Yes	Teacher	Yes	No	No			No				2	7	9	7	No		Yes	1	No		No		No	0
HA197	2016-02-11	Zang Commercial Secondary School, Bukuru	Private	11	JSS 2	Protestant	Attached family unit	Owned	9	Sachet water (pure water)	No		Firewood/charcoal	Yes	Water cistern	Yes	Mason	2	No	No	Yes	Trader	No	Yes	Yes	Friend		No				4	3	7	5	No		No		No		No		No	0
HA198	2016-02-11	Zang Commercial Secondary School, Bukuru	Private	12	JSS 1	Protestant	Attached multi-unit housing (compound house)	Rented	4	Deep well in residence	No		Firewood/charcoal	No	Water cistern	Yes	Businessman	2	Yes	No	No				No			No				1	4	5	2	No		No		No		No		No	0
HA199	2016-02-11	Zang Commercial Secondary School, Bukuru	Private	12	JSS 1	Protestant	2-3 bedroom apartment	Owned	4	Sachet water (pure water)	No		Firewood/charcoal	Yes	Water cistern	Yes	Civil Servant	1		Yes	Yes	Trader	Yes	Yes	Yes	Aunty		No				2	1	3	1	No		No		No		No		No	0
HA200	2016-02-11	Zang Commercial Secondary School, Bukuru	Private	12	JSS 1	Protestant	Attached multi-unit housing (compound house)	Owned	7	Surface well in residence	Yes	Add chemicals	Firewood/charcoal	Yes	Water cistern	Yes	Farmer	1		No	Yes	Farmer	No	Yes	No			No				4	3	7	8	No		No		No		No		No	0
HA201	2016-02-11	Zang Commercial Secondary School, Bukuru	Private	11	JSS 1	Protestant	Stand-alone family unit	Owned	5	Public water tap	No		Kerosene	Yes	Pit toilet	Yes	Civil Servant	1		No	No				Yes	Aunty		No				1	3	4	5	No		No		No		No		No	0
HA202	2016-02-11	Zang Commercial Secondary School, Bukuru	Private	10	JSS 1	Muslim	Attached multi-unit housing (compound house)	Owned	4	Public water tap	Yes	Add chemicals	Electricity	Yes	Water cistern	Yes	Businessman	1		No	Yes	Tailor	Yes	Yes	No			No				2	1	3	1	No		No		No		No		No	0
HA203	2016-02-11	Zang Commercial Secondary School, Bukuru	Private	16	JSS 1	Protestant	Attached multi-unit housing (compound house)	Rented	3	Public water tap	No		Firewood/charcoal	No	Bush	Yes	Farmer	1		No	Yes	Teacher	Yes	No	No			No				3	5	8	4	No		No		No		No		No	0
HA204	2016-02-11	Zang Commercial Secondary School, Bukuru	Private	10	JSS 1	Protestant	Attached multi-unit housing (compound house)	Owned	6	Go to fetch	No		Gas	Yes	Pit toilet	Yes	Civil Servant	1		Yes	Yes	Teacher	Yes	No	No			No				2	4	6	3	No		No		No		No		No	0
HA205	2016-02-11	Zang Commercial Secondary School, Bukuru	Private	12	JSS 1	Muslim	2-3 bedroom apartment	Owned	4	Go to fetch	Yes	Boiling	Gas	Yes	Water cistern	Yes	Teacher	1		No	Yes	Housewife	Yes	No	No			No				1	1	2	1	No		No		No		No		No	0
HA206	2016-02-11	Zang Commercial Secondary School, Bukuru	Private	11	JSS 1	Protestant	Stand-alone family unit	Owned	6	Public water tap	No		Firewood/charcoal	Yes	Water cistern	Yes	Builder	1		No	Yes	Civil Servant	Yes	No	No			No				0	4	4	1	No		No		No		No		No	0
HA207	2016-02-11	Zang Commercial Secondary School, Bukuru	Private	13	JSS 1	Muslim	Attached multi-unit housing (compound house)	Rented	6	Deep well in residence	Yes	Boiling	Firewood/charcoal	Yes	Bush	Yes	Laundry	1		Yes	Yes	Laundry	Yes	No	No			No				2	1	3	2	No		No		No		No		No	0
HA208	2016-02-11	Zang Commercial Secondary School, Bukuru	Private	12	JSS 1	Protestant	Attached multi-unit housing (compound house)	Rented	5	Go to fetch	No		Gas	Yes	Water cistern	Yes	Civil Servant	1		No	Yes	Tailor	Yes	No	No			No				2	3	5	4	No		No		No		No		No	0
HA209	2016-02-11	Zang Commercial Secondary School, Bukuru	Private	12	JSS 1	Muslim	Attached multi-unit housing (compound house)	Owned	8	Go to fetch	No		Kerosene	Yes	Pit toilet	Yes	Commercial Driver	1		No	Yes	Housewife	Yes	No	No			No				4	2	6	3	No		No		No		No		No	0
HA210	2016-04-11	Science Day Private School, Jos	Private	12	JSS 2	Protestant	2-3 bedroom apartment	Owned	7	Go to fetch	No		Kerosene	Yes	Water cistern	Yes	Printer	1		No	Yes	Teacher	Yes	No	No			No				2	3	5	4	No		No		No		No		No	0
HA211	2016-04-11	Science Day Private School, Jos	Private	11	JSS 2	Catholic	Stand-alone family unit	Owned	8	Sachet water (pure water)	No		Kerosene	No	Water cistern	Yes	Electrician	1		No	Yes	Trader	Yes	No	No			No				2	3	5	4	No		No		No		No		No	0
HA214	2016-04-11	Science Day Private School, Jos	Private	11	JSS 1	Muslim	2-3 bedroom apartment	Owned	3	Public water tap	Yes	Boiling	Kerosene	Yes	Water cistern	Yes	No response	1		No	Yes	Businesswoman	Yes	No	No			No				1	0	1	2	No		No		No		No		Yes	0
HA215	2016-04-11	Science Day Private School, Jos	Private	14	SSS 2	Protestant	Attached multi-unit housing (compound house)	Rented	3	Public water tap	Yes	Use water filter	Gas	Yes	Pit toilet	Yes	Civil Servant	1		No	Yes	Civil Servant	Yes	Yes	Yes	Friend		No				2	2	4	2	No		No		No		No		No	0
HA216	2016-04-11	Science Day Private School, Jos	Private	16	SSS 2	Catholic	Stand-alone family unit	Owned	11	Deep well in residence	Yes	Boiling	Firewood/charcoal	Yes	Bush	Yes	Farmer	2	No	No	Yes	Housewife	Yes	No	Yes	Sister		No				5	4	9	7	No		No		No		No		Yes	0
HA217	2016-04-11	Science Day Private School, Jos	Private	14	SSS 2	Protestant	Stand-alone family unit	Owned	6	Public water tap	Yes	Use water filter	Gas	Yes	Water cistern	Yes	Journalist	1		No	Yes	Civil Servant	Yes	Yes	Yes	Grandma		No				2	1	3	1	No		No		No		No		No	0
HA218	2016-09-11	Vineyard Academy, Rabin	Private	17	SSS 3	Protestant	Stand-alone family unit	Owned	4	Surface well in residence	Yes	Use water filter	Gas	Yes	Water cistern	No		0			No				Yes	Other	Guardian	No				1	1	2	1	No		No		No		No		No	0
HA219	2016-09-11	Vineyard Academy, Rabin	Private	18	SSS 3	Protestant	Attached family unit	Owned	8	Surface well in residence	Yes	Add chemicals	Firewood/charcoal	Yes	Water cistern	Yes	Civil Servant	4	Yes	No	Yes	Housewife	No	No	Yes	Teacher		No				3	4	7	1	No		No		No		No		Yes	3	24	Single	Employed	Yes
HA220	2016-09-11	Vineyard Academy, Rabin	Private	17	SSS 3	Protestant	2-3 bedroom apartment	Owned	14	Surface well in residence	Yes	Use water filter	Firewood/charcoal	Yes	Water cistern	Yes	Pilot	1		Yes	Yes	Marketer	No	No	Yes	Friend		No				2	1	3	3	No		Yes	3	No		No		No	0
HA221	2016-09-11	Vineyard Academy, Rabin	Private	17	SSS 3	Protestant	Stand-alone family unit	Owned	6	Go to fetch	No		Electricity	No	Bush	Yes	Policeman	1		No	Yes	Businesswoman	Yes	No	Yes	Friend		No				2	1	3	1	No		No		Yes	0	No		Yes	4	21	Single	Employed	Yes
HA222	2016-09-11	Vineyard Academy, Rabin	Private	18	SSS 3	Protestant	Attached multi-unit housing (compound house)	Rented	8	Public water tap	No		Firewood/charcoal	Yes	Water cistern	Yes	Businessman	1		No	Yes	Trader	Yes	No	Yes	Sister		No				3	2	5	6	No		No		No		No		No	0
HA223	2016-09-11	Vineyard Academy, Rabin	Private	11	JSS 1	Protestant	2-3 bedroom apartment	Owned	8	Go to fetch	Yes	Use water filter	Kerosene	Yes	Water cistern	Yes	Teacher	1		No	Yes	Tailor	Yes	No	Yes	Sister		No				2	4	6	2	No		Yes	1	No		No		Yes	1		Single	Full time student	Yes
HA226	2016-09-11	Vineyard Academy, Rabin	Private	16	SSS 1	Protestant	Attached multi-unit housing (compound house)	Owned	3	Public water tap	Yes	Boiling	Electricity	Yes	Water cistern	Yes	Teacher	1		No	Yes	Teacher	Yes	No	Yes	Sister		No				3	1	4	3	No		No		No		No		No	0
HA228	2016-09-11	Vineyard Academy, Rabin	Private	17	SSS 1	Protestant	2-3 bedroom apartment	Owned	7	Public water tap	Yes	Add chemicals	Gas	Yes	Water cistern	No		1			Yes	Trader	Yes	No	Yes	Aunty		No				4	3	7	5	No		No		No		No		No	0
HA229	2016-09-11	Vineyard Academy, Rabin	Private	11	JSS 1	Protestant	Stand-alone family unit	Owned	4	Public water tap	Yes	Boiling	Gas	Yes	Pit toilet	Yes	Civil Servant	1		No	Yes	Housewife	Yes	Yes	Yes	Sister		No				1	3	4	2	No		No		No		No		No	0
HA230	2016-09-11	Vineyard Academy, Rabin	Private	16	SSS 1	Protestant	2-3 bedroom apartment	Owned	13	Go to fetch	Yes	Use water filter	Gas	Yes	Water cistern	No		0			No				No			No				0	0	0	1	No		No		No		No		No	0
HA231	2016-09-11	Vineyard Academy, Rabin	Private	15	JSS 1	Protestant	Stand-alone family unit	Owned	6	Sachet water (pure water)	No		Gas	Yes	Water cistern	Yes	Businessman	1		No	Yes	Businesswoman	Yes	Yes	Yes	Grandma		No				3	2	5	3	Yes	0	No		No		No		Yes	0
HA232	2016-09-11	Vineyard Academy, Rabin	Private	16	SSS 1	Protestant	2-3 bedroom apartment	Owned	3	Public water tap	Yes	Use water filter	Kerosene	Yes	Water cistern	Yes	Soldier	1		No	Yes	Trader	Yes	Yes	No			No				4	2	6	6	No		No		No		No		No	0
HA233	2016-09-11	Vineyard Academy, Rabin	Private	12	JSS 1	Protestant	Attached multi-unit housing (compound house)	Owned	7	Go to fetch	Yes	Boiling	Gas	Yes	Water cistern	Yes	Civil Servant	1		No	Yes	Housewife	Yes	No	Yes	Sister		No				1	3	4	3	No		Yes	2	No		No		No	0
HA234	2016-09-11	Vineyard Academy, Rabin	Private	12	JSS 1	Protestant	Attached multi-unit housing (compound house)	Owned	7	Public water tap	No		Firewood/charcoal	Yes	Water cistern	Yes	Farmer	1		No	Yes	Teacher	Yes	Yes	No			No				1	2	3	3	No		No		No		No		No	0
HA235	2016-09-11	Vineyard Academy, Rabin	Private	9	JSS 1	Protestant	2-3 bedroom apartment	Rented	6	Sachet water (pure water)	No		Gas	Yes	Water cistern	Yes	Civil Servant	1		No	Yes	Teacher	Yes	Yes	Yes	Aunty		No				0	1	1	1	No		No		No		No		No	0
HA236	2016-09-11	Vineyard Academy, Rabin	Private	16	SSS 2	Protestant	Orphanage home	Rented	13	Deep well in residence	Yes	Use water filter	Firewood/charcoal	Yes	Water cistern	No		0			No				Yes	Sister		No				1	1	2	3	No		No		No		No		No	0
HA237	2016-09-11	Vineyard Academy, Rabin	Private	17	SSS 2	Protestant	Stand-alone family unit	Rented	13	Go to fetch	Yes	Use water filter	Gas	Yes	Water cistern	No		0			No				No			No				0	0	0	1	No		No		No		No		No	0
[truncated: 127 more columns]
